# Supplementary material for: Phenotyping for the dynamics of field wheat root system architecture
Source: Sci Rep. 2017 Jan 12;7:37649. doi: 10.1038/srep37649 (PMC5227993; doi:10.1038/srep37649)
Supplement: Supplementary Data [file srep37649-s2.xls]

## Sheet: Sheet1
D1	Root length dynamics
		14d	28d	42d	56d	70d	84d	98d	112d
	sample 1	160.627	181.906	180.576	175.891	300.235	522.1	629.611	1110.45
	sample 2	186.391	101.449	113.434	285.339	177.74	725.272	703.44	2250.1
	sample 3	209.028	153.601	332.12	207.552	182.721	276.023	930.798	1170.27
	sample 4	113.002	264.419	169.661	167.752	232.509	280.96	460.325
	sample 5	143.262	65.3301	90.2382	214.534	375.738	310.92	533.285
	sample 6	185.809	150.902	223.45	289.17	171.891	603.897	742.543
	*Each data represents the total root length of individual root sample during each sampling time.
D2	Root vertical angle dynamics
	14d	28d	42d	56d	70d	84d	98d	112d	Soil layer(mm)
	52.877	58.122	56.1612	53.8066	46.4054	60.1857	60.3694	52.6023	0
	29.7585	37.2872	32.15	39.1989	35.8681	44.7616	39.8119	29.9126	10
	26.9734	22.3639	33.6705	42.2191	28.7681	37.8653	36.3961	33.4464	20
	24.4607	23.9425	17.7198	20.615	24.9393	35.4186	33.4692	35.9312	30
	13.9258	9.34592	32.389	25.9923	23.7233	26.4118	32.4295	33.3861	40
	11.1825	4.63202	21.2672	17.5997	17.4149	30.4909	33.5632	39.336	50
	11.5578	5.0417	9.24188	10.7079	13.7274	21.8789	31.8516	30.8951	60
	13.261	1.34193	3.59808	6.80568	6.27317	7.95988	36.4896	28.9833	70
	2.17973		6.06125	8.87307	2.86462	10.9618	23.9042	34.6338	80
			5.22278	9.06117	1.84125	10.4594	20.6336	39.9363	90
			2.50433	12.4479	1.27247	11.685	17.7198	30.1407	100
				8.15842	0.5615	8.82492	17.3551	4.67873	110
				4.42908	1.6079	6.39053	26.9257	3.29623	120
					2.2131	8.1228	31.4242	4.5131	130
					2.13398	1.22895	24.3514	4.73417	140
					1.40547		13.2441	8.7943	150
					1.03053		9.79347		160
					2.71835				170
					4.78127				180
	*Each data represents the average value of samples from each sampling time and the location of respective soil layer, i.e. line number corresponds to the soil depth which is also labeled in the last column of the table.
D3	Percentage area coverage dynamics
		14	28	42	56	70	84	98	112
	sample 1	0.007813	0.013672	0.010742	0.01416	0.022461	0.031738	0.023926	0.056641
	sample 2	0.013184	0.007813	0.007568	0.020508	0.013184	0.043945	0.05127	0.098877
	sample 3	0.008301	0.010254	0.022949	0.015625	0.010742	0.019531	0.061523	0.065186
	sample 4	0.004639	0.013916	0.008301	0.006836	0.010742	0.017822	0.034424
	sample 5	0.008057	0.004395	0.004883	0.009521	0.019531	0.019287	0.034912
	sample 6	0.01001	0.01001	0.013672	0.019043	0.01001	0.049805	0.04126
	*Each data represents the percentage area coverage of individual root sample during each sampling time.
D4	MaxW/MaxD ratio
		14	28	42	56	70	84	98	112
	sample 1	0.510178	1.04584	0.816759	1.64406	1.18249	0.581175	0.50834	1.12379
	sample 2	1.18875	3.3045	0.966164	0.47582	1.28951	1.18899	0.820784	0.986611
	sample 3	0.380889	1.17377	1.10666	2.07313	1.10099	1.53038	0.953078	1.17816
	sample 4	0.398269	0.662059	0.398517	0.659103	0.730465	1.2804	1.66735
	sample 5	0.758953	0.634948	0.782478	0.898733	0.236015	0.944574	0.637404
	sample 6	0.465085	0.728488	1.07564	1.36357	1.06611	0.909993	0.952521
	*Each data represents the ratio of maximum width to maximum depth of wheat RSA during each sampling time.
D5	Root density gradients along soil depth
	14	28	42	56	70	84	98	112	Soil layer(mm)
	0.000326	0.000427	0.000401	0.000429	0.00036	0.000675	0.00101	0.001616	0-5mm
	0.000233	0.000269	0.000265	0.000372	0.00043	0.000646	0.00079	0.001399	5-10mm
	0.000175	0.000189	0.000179	0.000262	0.000337	0.000465	0.000605	0.001431	10-15mm
	0.000141	0.000136	0.000157	0.000233	0.000287	0.000444	0.000553	0.001469	15-20mm
	0.000146	0.000106	0.000148	0.000145	0.000165	0.0003	0.00047	0.001217	20-25mm
	0.000114	0.000104	0.000128	8.64e-05	0.000138	0.000252	0.00042	0.001096	25-30mm
	0.000105	6.73e-05	0.000117	7.99e-05	0.000102	0.000231	0.00036	0.001018	30-35mm
	8.38e-05	5.72e-05	0.000104	6.64e-05	9.02e-05	0.000185	0.000326	0.000865	35-40mm
	5.89e-05	4.16e-05	8.85e-05	7.05e-05	7.7e-05	0.00017	0.000265	0.000729	40-45mm
	4.05e-05	3.35e-05	6.82e-05	5.42e-05	5.88e-05	0.000144	0.000213	0.000749	45-50mm
	4.22e-05	1.95e-05	4.32e-05	4.57e-05	4.67e-05	0.000261	0.000213	0.000638	50-55mm
	3.26e-05	1.96e-05	3.63e-05	3.74e-05	2.82e-05	0.000152	0.000166	0.000494	55-60mm
	2.87e-05	1.91e-05	1.76e-05	3.63e-05	2.17e-05	0.000162	0.000149	0.000436	60-65mm
	3.52e-05	1.84e-05	1.04e-05	2.77e-05	2.1e-05	5.64e-05	0.000127	0.000325	65-70mm
	1.08e-05	1.02e-05	9.32e-06	1.8e-05	9.82e-06	3.59e-05	0.000101	0.000315	70-75mm
	8.58e-06	5.92e-06	1e-05	1.85e-05	8.9e-06	3.22e-05	8.81e-05	0.000238	75-80mm
	8.47e-06	0	1.03e-05	1.88e-05	8.58e-06	2.7e-05	7.33e-05	0.000197	80-85mm
	6.75e-06	0	1e-05	1.89e-05	8.47e-06	2.72e-05	6.33e-05	0.000114	85-90mm
	0	0	9.34e-06	1.9e-05	8.43e-06	2.72e-05	5.93e-05	8.2e-05	90-95mm
	0	0	8.75e-06	1.99e-05	8.39e-06	2.8e-05	5.72e-05	7.76e-05	95-100mm
	0	0	7.21e-06	2.42e-05	8.34e-06	2.88e-05	5.47e-05	5.77e-05	100-105mm
	0	0	0	2.17e-05	8.31e-06	3.75e-05	5.63e-05	1.9e-05	105-110mm
	0	0	0	9.53e-06	8.33e-06	1.97e-05	7.48e-05	1.69e-05	110-115mm
	0	0	0	8.76e-06	8.38e-06	1.89e-05	6.25e-05	1.68e-05	115-120mm
	0	0	0	9.78e-06	8.45e-06	1.82e-05	4.91e-05	1.69e-05	120-125mm
	0	0	0	7.17e-06	8.5e-06	1.8e-05	5.18e-05	1.7e-05	125-130mm
	0	0	0	0	8.53e-06	1.92e-05	5.18e-05	1.71e-05	130-135mm
	0	0	0	0	8.52e-06	1.94e-05	5.17e-05	1.71e-05	135-140mm
	0	0	0	0	8.48e-06	8.39e-06	5.76e-05	1.72e-05	140-145mm
	0	0	0	0	8.42e-06	3.56e-06	2.76e-05	1.9e-05	145-150mm
	0	0	0	0	8.36e-06	0	1.87e-05	0	150-155mm
	0	0	0	0	8.33e-06	0	1.47e-05	0	155-160mm
	0	0	0	0	8.38e-06	0	2.05e-05	0	160-165mm
	0	0	0	0	8.53e-06	0	7.29e-06	0	165-170mm
	0	0	0	0	8.8e-06	0	0	0	170-175mm
	0	0	0	0	9.21e-06	0	0	0	175-180mm
	0	0	0	0	9.74e-06	0	0	0	180-185mm
	*Each data represents the average value of samples during every sampling time and every soil layer.
D6	Circular root density gradients
		1	2	3	4
	14	0.00014	7.27414e-06	3.19695e-07	0
	28	0.000123	9.82197e-06	0	0
	42	0.000135	1.18393e-05	2.73032e-06	0
	56	0.000137	1.84781e-05	3.88785e-06	1.56e-06
	70	0.000141	3.0021e-05	1.63227e-06	0
	84	0.000232	4.25034e-05	1.27898e-05	3.67e-06
	98	0.000318	7.76772e-05	2.096e-05	5.95e-06
	112	0.000873	0.00014572	3.19698e-05	4.66e-06
	* 1 represents section one roots; 2 represents section two roots; 3 represents section three roots; 4 represents section four roots. The detailed description is in the manuscript (Line: 377-382).
D7	Wheat root elongation rate along the depth
	14	28	42	56	70	84	98	112	Soil layer(mm)
	2.32847e-05	7.21725e-06	-1.87339e-06	2.01e-06	-4.88923e-06	2.24996e-05	2.3907e-05	4.32843e-05	0-5mm
	1.66377e-05	2.56388e-06	-2.73023e-07	7.62718e-06	4.17023e-06	1.53821e-05	1.03008e-05	4.35365e-05	5-10mm
	1.25028e-05	9.99938e-07	-7.39759e-07	5.93601e-06	5.3573e-06	9.14902e-06	9.98569e-06	5.89915e-05	10-15mm
	1.00382e-05	-3.03685e-07	1.49986e-06	5.42013e-06	3.83302e-06	1.12093e-05	7.78706e-06	6.54364e-05	15-20mm
	1.041e-05	-2.87217e-06	3.05703e-06	-2.57846e-07	1.46466e-06	9.59942e-06	1.2155e-05	5.34065e-05	20-25mm
	8.12876e-06	-7.27311e-07	1.73802e-06	-2.9654e-06	3.69077e-06	8.14782e-06	1.20047e-05	4.82744e-05	25-30mm
	7.47585e-06	-2.66531e-06	3.51168e-06	-2.61631e-06	1.5454e-06	9.2313e-06	9.19701e-06	4.70142e-05	30-35mm
	5.98226e-06	-1.89953e-06	3.32168e-06	-2.66406e-06	1.70475e-06	6.79051e-06	1.0063e-05	3.8477e-05	35-40mm
	4.20427e-06	-1.23346e-06	3.35308e-06	-1.28737e-06	4.60682e-07	6.65234e-06	6.78141e-06	3.31409e-05	40-45mm
	2.8957e-06	-5.05123e-07	2.4784e-06	-9.95081e-07	3.23436e-07	6.06965e-06	4.96705e-06	3.82544e-05	45-50mm
	3.01607e-06	-1.6219e-06	1.69284e-06	1.75515e-07	7.06822e-08	1.53098e-05	-3.41667e-06	3.03677e-05	50-55mm
	2.32581e-06	-9.2288e-07	1.18853e-06	8.22718e-08	-6.62901e-07	8.83508e-06	1.01822e-06	2.3397e-05	55-60mm
	2.04841e-06	-6.8559e-07	-1.07721e-07	1.34014e-06	-1.04455e-06	1.00209e-05	-9.10866e-07	2.04518e-05	60-65mm
	2.51197e-06	-1.19625e-06	-5.75232e-07	1.23964e-06	-4.83273e-07	2.52854e-06	5.06023e-06	1.4107e-05	65-70mm
	7.70848e-07	-4.14795e-08	-6.38838e-08	6.23732e-07	-5.87809e-07	1.86594e-06	4.63814e-06	1.52967e-05	70-75mm
	6.12773e-07	-1.90171e-07	2.95214e-07	6.0025e-07	-6.82273e-07	1.66149e-06	3.99346e-06	1.07365e-05	75-80mm
	6.04859e-07	-6.04859e-07	7.38977e-07	6.00961e-07	-7.27164e-07	1.31734e-06	3.30632e-06	8.8522e-06	80-85mm
	4.82434e-07	-4.82434e-07	7.16324e-07	6.35876e-07	-7.46891e-07	1.33435e-06	2.57866e-06	3.63162e-06	85-90mm
	0	0	6.67321e-07	6.87841e-07	-7.52934e-07	1.3437e-06	2.28803e-06	1.62577e-06	90-95mm
	0	0	6.25213e-07	7.96297e-07	-8.22125e-07	1.39924e-06	2.08511e-06	1.4599e-06	95-100mm
	0	0	5.14909e-07	1.21666e-06	-1.13562e-06	1.46002e-06	1.85076e-06	2.13499e-07	100-105mm
	0	0	0	1.55278e-06	-9.59324e-07	2.08215e-06	1.34734e-06	-2.66352e-06	105-110mm
	0	0	0	6.80898e-07	-8.62527e-08	8.0933e-07	3.94013e-06	-4.1361e-06	110-115mm
	0	0	0	6.26043e-07	-2.76056e-08	7.54711e-07	3.10924e-06	-3.26244e-06	115-120mm
	0	0	0	6.98789e-07	-9.5494e-08	6.98078e-07	2.20916e-06	-2.30299e-06	120-125mm
	0	0	0	5.11947e-07	9.53755e-08	6.78647e-07	2.41093e-06	-2.48083e-06	125-130mm
	0	0	0	0	6.09219e-07	7.62886e-07	2.32923e-06	-2.48218e-06	130-135mm
	0	0	0	0	6.08626e-07	7.76155e-07	2.30472e-06	-2.46964e-06	135-140mm
	0	0	0	0	6.05664e-07	-6.63482e-09	3.51835e-06	-2.88567e-06	140-145mm
	0	0	0	0	6.01162e-07	-3.46669e-07	1.71901e-06	-6.15024e-07	145-150mm
	0	0	0	0	5.97015e-07	-5.97015e-07	1.33277e-06	-1.33277e-06	150-155mm
	0	0	0	0	5.95238e-07	-5.95238e-07	1.04795e-06	-1.04795e-06	155-160mm
	0	0	0	0	5.98556e-07	-5.98556e-07	1.46523e-06	-1.46523e-06	160-165mm
	0	0	0	0	6.091e-07	-6.091e-07	5.20952e-07	-5.20952e-07	165-170mm
									170-175mm
									175-180mm
									180-185mm
	*Each data represents the mean of root elongation rate in each sampling time and each soil layer.
